# Supplementary material for: A2BAR-Mediated Antiproliferative and Anticancer Effects of Okhotoside A1-1 in Monolayer and 3D Culture of Human Breast Cancer MDA-MB-231 Cells
Source: Mar Drugs. 2025 Nov 27;23(12):456. doi: 10.3390/md23120456 (PMC12734772; doi:10.3390/md23120456)
Supplement: Supplementary file 1 [file marinedrugs-23-00456-s001.zip]

Archive with 1 entries (1 files):
- marinedrugs-4000846-supplementary.pdf
